# Supplementary material for: Detection of High Level of Co-Infection and the Emergence of Novel SARS CoV-2 Delta-Omicron and Omicron-Omicron Recombinants in the Epidemiological Surveillance of Andalusia
Source: Int J Mol Sci. 2023 Jan 26;24(3):2419. doi: 10.3390/ijms24032419 (PMC9916856; doi:10.3390/ijms24032419)
Supplement: Supplementary file 1 [file ijms-24-02419-s001.zip]

Archive with 1 entries (1 files):
- ijms-2118634-supplementary.pdf
